# Supplementary material for: Pregnane X receptor is associated with unfavorable survival and induces chemotherapeutic resistance by transcriptional activating multidrug resistance-related protein 3 in colorectal cancer
Source: Mol Cancer. 2017 Mar 29;16:71. doi: 10.1186/s12943-017-0641-8 (PMC5372326; doi:10.1186/s12943-017-0641-8)
Supplement: Supplementary file 2 — Database of PXR IHC and clinical characteristics of colorectal cancer patients. (XLSX 20 kb) [file 12943_2017_641_MOESM2_ESM.xlsx]

## Sheet: Sheet1
Seat	Tissue type	Staining intensity	Positive staining	Expression	Survival state	Survival time(month)	Sex	Age(year)	Grade	Tumor size (cm)	Lymph node status	Stage
A01	carcinoma	2	4	8	Alive	98	Female	61	2	5.5	0	2
A03	carcinoma	2	4	8	Alive	98	Male	57	2	5	0	2
A05	carcinoma	2	4	8	Alive	98	Male	73	2	4	3	3
A07	carcinoma	2.5	4	10	Death	32	Female	78	2	6	0	2
A09	carcinoma	2	4	8	Death	7	Female	74	3	10	5	3
A11	carcinoma	2	4	8	Death	14	Female	81	2	4.5	0	2
A13	carcinoma	2	4	8	Alive	97	Female	64	1	5	0	2
A15	carcinoma	2	4	8	Alive	97	Male	62	1	7	0	2
A17	carcinoma	1.5	4	6	Death	10	Male	57	2	3	1	3
B01	carcinoma	2	4	8	Alive	97	Female	77	1	6	0	2
B03	carcinoma	2	4	8	Alive	97	Male	76	2	5	0	2
B05	carcinoma	2	4	8	Alive	97	Female	60	2	5	2	3
B07	carcinoma	2	4	8	Death	40	Female	60	1	7	0	2
B09	carcinoma	2	4	8	Alive	97	Male	57	2	4.5	4	3
B11	carcinoma	2	4	8	Alive	97	Male	61	2	6	1	3
B13	carcinoma	2.5	4	10	Death	9	Female	54	1	4	0	2
B15	carcinoma	2	4	8	Alive	97	Male	53	2	5	1	3
B17	carcinoma	2.5	4	10	Alive	97	Male	46	2	—	2	4
C01	carcinoma	2	4	8	Alive	97	Male	74	2	5	0	2
C03	carcinoma	2	4	8	Death	48	Male	74	2	4.5	0	2
C05	carcinoma	2	4	8	Alive	96	Female	70	3	9	0	2
C07	carcinoma	2.5	4	10	Death	36	Male	61	2	3.5	0	2
C09	carcinoma	2.5	4	8	Death		Male	33	2	10	2	3
C11	carcinoma	2.5	4	10	Death	91	Female	76	2	4	0	2
C13	carcinoma	2	4	8	Death	43	Male	57	2	6	0	2
C15	carcinoma	2.5	4	10	Death	76	Female	66	1	7	1	3
C17	carcinoma	2	4	8	Alive	96	Male	65	2	9	0	2
D01	carcinoma	2.5	4	10	Death	27	Female	50	2	2.5	4	3
D03	carcinoma	2.5	4	10	Death	25	Male	60	2	3	0	2
D05	carcinoma	2	4	8	Alive	96	Male	80	1	4.5	0	2
D07	carcinoma	2.5	4	10	Death	2	Female	70	2	5	4	3
D09	carcinoma	2.5	4	10	Death	28	Female	73	2	3	0	3
D11	carcinoma	1	4	4	Alive	95	Female	47	2	9	7	3
D13	carcinoma	2.5	4	10	Alive	95	Male	68	1	6	0	2
D15	carcinoma	2.5	4	10	Alive	95	Female	72	2	4	0	2
D17	carcinoma	2.5	4	10	Death	8	Male	90	2	5	2	3
E01	carcinoma	2.5	4	10	Alive	95	Male	65	2	4	2	3
E03	carcinoma	1.5	4	6	Alive	95	Male	61	1	7	0	2
E05	carcinoma	2	4	8	Death	10	Female	61	2	6	8	3
E07	carcinoma	2.5	4	10	Death	39	Male	67	2	5	0	2
E09	carcinoma	2	4	8	Alive	94	Female	55	2	3	0	2
E11	carcinoma	0	0	0	Alive	94	Male	68	2	3.5	0	1
E13	carcinoma	2.5	4	10	Death	10	Male	76	2	6	3	3
E15	carcinoma	2	4	8	Alive	94	Male	85	2	7	1	3
E17	carcinoma	2	4	8	Alive	94	Female	63	2	6	0	2
F01	carcinoma	2.5	4	10	Alive		Male	65	1	5	0	2
F03	carcinoma	2	4	8	Alive	94	Male	62	2	6	0	2
F05	carcinoma	2.5	4	10	Alive	94	Female	78	2	3.5	0	2
F07	carcinoma	0	4	0	Death	17	Female	63	2	4	0	2
F09	carcinoma	2	4	8	Alive	94	Male	63	2	5	0	2
F11	carcinoma	2.5	4	10	Death	77	Male	70	2	6.5	0	1
F13	carcinoma	2	4	8	Death	89	Male	71	1	5	4	3
F15	carcinoma	2	4	8	Death	65	Female	80	1	5	3	3
F17	carcinoma	2	4	8	Death	13	Male	65	2	6	1	3
G01	carcinoma	2	4	8	Death	16	Female	52	3	9	4	3
G03	carcinoma	1.5	4	6	Alive		Male	63	1	4	0	1
G05	carcinoma	1.5	4	6	Alive	89	Female	81	1	4.8	0	1
G07	carcinoma	2	4	8	Death	35	Female	67	1	4	0	2
G09	carcinoma	2	4	8	Death	50	Male	51	3	4.5	3	3
G11	carcinoma	2	4	8	Alive	89	Female	59	2	2	0	2
G13	carcinoma	1.5	4	6	Death	22	Male	60	2	5	1	3
G15	carcinoma	2	4	8	Alive	88	Female	64	2	3.5	0	2
G17	carcinoma	2.5	4	10	Death	38	Male	65	1	6	0	2
H01	carcinoma	2	4	8	Death	18	Male	83	2	10	2	3
H03	carcinoma	1.5	4	6	Alive	88	Female	54	2	3.3	0	1
H05	carcinoma	2.5	4	10	Alive	88	Female	79	1	5	0	2
H07	carcinoma	2.5	4	10	Alive	88	Female	60	2	6	0	2
H09	carcinoma	2	4	8	Alive		Male	38	2	8	0	2
H11	carcinoma	1.5	4	6	Alive	88	Female	50	1	3	1	3
H13	carcinoma	2.5	4	10	Alive	88	Female	54	2	3	3	3
H15	carcinoma	2.5	4	10	Alive	88	Male	69	2	3	0	2
H17	carcinoma	1.5	4	6	Death	66	Female	62	2	5	0	2
I01	carcinoma	2	4	8	Alive	88	Male	74	2	5	1	3
I03	carcinoma	2	4	8	Alive		Female	63	1	3.5	0	2
I05	carcinoma	2.5	4	10	Alive	88	Male	67	1	9.5	0	1
I07	carcinoma	2	4	8	Death	36	Female	65	2	5	4	3
I09	carcinoma	2	4	8	Alive	88	Male	75	2	3	1	3
I11	carcinoma	2.5	4	10	Alive	88	Male	70	1	4.5	0	2
I13	carcinoma	2	4	8	Alive	88	Female	73	3	7	0	2
I15	carcinoma	2.5	4	10	Alive	88	Female	73	2	6.5	0	2
I17	carcinoma	2	4	8	Alive	88	Male	58	2	6	0	2
J01	carcinoma	2.5	4	10	Death	32	Female	71	2	2.5	0	2
J03	carcinoma	2	4	8	Alive	88	Female	76	2	4	0	2
J05	carcinoma	2	4	8	Alive	87	Female	61	2	4	0	2
J07	carcinoma	2.5	4	10	Death	57	Female	75	3	7	0	2
J09	carcinoma	2	4	8	Death	4	Female	76	3	6	2	3
J11	carcinoma	2.5	4	10	Death	36	Male	81	2	5	0	2
J13	carcinoma	2.5	4	10	Death	25	Female	64	2	—	4	3
J14	carcinoma	2.5	4	10	Death	2	Male	91	2	4	1	3
J15	carcinoma	2	4	8	Death	3	Male	72	2	2.5	3	3
J16	carcinoma	2.5	4	10	Death	24	Male	73	2	5	3	3
J17	carcinoma	2.5	4	10	Death	51	Female	70	2	5	5	4
J18	carcinoma	2.5	4	10	Death	36	Female	75	2	4	0	2
				Average 8.366
A02	paracarcinoma	0	4	0
A04	paracarcinoma	2	4	8
A06	paracarcinoma	0.5	4	2
A08	paracarcinoma	0	4	0
A10	paracarcinoma	0.5	4	2
A12	paracarcinoma	1	4	4
A14	paracarcinoma	1	4	4
A16	paracarcinoma	1	4	4
A18	paracarcinoma	1	4	4
B02	paracarcinoma	0.5	4	2
B04	paracarcinoma	1	4	4
B06	paracarcinoma	1	4	4
B08	paracarcinoma	1	4	4
B10	paracarcinoma	1	4	4
B12	paracarcinoma	1	4	4
B14	paracarcinoma	1	4	4
B16	paracarcinoma	1	4	4
B18	paracarcinoma	1	4	4
C02	paracarcinoma	1	4	4
C04	paracarcinoma	1	2	2
C06	paracarcinoma	1	4	4
C08	paracarcinoma	0	4	0
C10	paracarcinoma	1	4	4
C12	paracarcinoma	1	4	4
C14	paracarcinoma	1	4	4
C16	paracarcinoma	1	4	4
C18	paracarcinoma	1	4	4
D02	paracarcinoma	0.5	4	2
D04	paracarcinoma	1	4	4
D06	paracarcinoma	0	4	0
D08	paracarcinoma	1	4	4
D10	paracarcinoma	1	4	4
D12	paracarcinoma	1	4	4
D14	paracarcinoma	1	4	4
D16	paracarcinoma	1	4	4
D18	paracarcinoma	2	4	8
E02	paracarcinoma	0.5	4	2
E04	paracarcinoma	1	4	4
E06	paracarcinoma	1	4	4
E08	paracarcinoma	1	4	4
E10	paracarcinoma	1	4	4
E12	paracarcinoma	1	4	4
E14	paracarcinoma	1	4	4
E16	paracarcinoma	0.5	4	2
E18	paracarcinoma	1	4	4
F02	paracarcinoma	1	4	4
F04	paracarcinoma	1	4	4
F06	paracarcinoma	1	4	4
F08	paracarcinoma	0	4	0
F10	paracarcinoma	1	4	4
F12	paracarcinoma	1	4	4
F14	paracarcinoma	1	4	4
F16	paracarcinoma	0	4	0
F18	paracarcinoma	1	4	4
G02	paracarcinoma	0	4	0
G04	paracarcinoma	1	4	4
G06	paracarcinoma	1	4	4
G08	paracarcinoma	1	4	4
G10	paracarcinoma	0.5	4	2
G12	paracarcinoma	1	4	4
G14	paracarcinoma	1	4	4
G16	paracarcinoma	0	4	0
G18	paracarcinoma	1	4	4
H02	paracarcinoma	1	4	4
H04	paracarcinoma	1	4	4
H06	paracarcinoma	1	4	4
H08	paracarcinoma	1	4	4
H10	paracarcinoma	1	4	4
H12	paracarcinoma	1	4	4
H14	paracarcinoma	1	4	4
H16	paracarcinoma	1	4	4
H18	paracarcinoma	1	4	4
I02	paracarcinoma	1	4	4
I04	paracarcinoma	1	4	4
I06	paracarcinoma	0	4	0
I08	paracarcinoma	2	4	8
I10	paracarcinoma	1	4	4
I12	paracarcinoma	1	4	4
I14	paracarcinoma	2	4	8
I16	paracarcinoma	1	4	4
I18	paracarcinoma	1	4	4
J02	paracarcinoma	1	4	4
J04	paracarcinoma	1	4	4
J06	paracarcinoma	1	4	4
J08	paracarcinoma	1	4	4
J10	paracarcinoma	1	4	4
J12	paracarcinoma	1	4	4
				Average 3.586
